# Supplementary material for: Polypharmacy, Potentially Inappropriate Medications, and Drug-to-Drug Interactions in Patients with Chronic Myeloproliferative Neoplasms
Source: Biomedicines. 2023 Apr 27;11(5):1301. doi: 10.3390/biomedicines11051301 (PMC10215953; doi:10.3390/biomedicines11051301)
Supplement: Supplementary file 1 [file biomedicines-11-01301-s001.zip]

Archive with 1 entries (1 files):
- biomedicines-2330090-supplementary.pdf
